# Supplementary material for: The Nitrobenzoxadiazole Derivative NBDHEX Behaves as Plasmodium falciparum Gametocyte Selective Inhibitor with Malaria Parasite Transmission Blocking Activity
Source: Pharmaceuticals (Basel). 2022 Jan 29;15(2):168. doi: 10.3390/ph15020168 (PMC8875241; doi:10.3390/ph15020168)
Supplement: Supplementary file 1 [file pharmaceuticals-15-00168-s001.zip]

Archive with 4 entries (3 files):
- pharmaceuticals-1555686-supplementary/
- pharmaceuticals-1555686-supplementary/pharmaceuticals-1555686  Supplementary Table S1.xlsx
- pharmaceuticals-1555686-supplementary/pharmaceuticals-1555686 1H-NMR_13C-NMR_ESI-MS spectra compounds 1-4.pdf
- pharmaceuticals-1555686-supplementary/pharmaceuticals-1555686 Supplementary Figures S1-S9.pdf
