# Supplementary material for: The Nitrobenzoxadiazole Derivative NBDHEX Behaves as Plasmodium falciparum Gametocyte Selective Inhibitor with Malaria Parasite Transmission Blocking Activity
Source: Pharmaceuticals (Basel). 2022 Jan 29;15(2):168. doi: 10.3390/ph15020168 (PMC8875241; doi:10.3390/ph15020168)
Supplement: Supplementary file 1 [file pharmaceuticals-15-00168-s001.zip › pharmaceuticals-1555686-supplementary/pharmaceuticals-1555686 Supplementary Table S1.xlsx]

## Sheet: Foglio1
Protein	Accession	Replica	Treatment	n° peptides	Adduct			Modified peptide sequence
					z	Xcorr	PEP
GAPDH	PF3D7_1462800	Repl 1	Compound 1	16	3	4.13	0.00289	YDSVHGQFPC*EVTHADGFLLIGEK
			DMSO	17	/	/	/
		Repl 2	Compound 1	19	3	4.41	0.0584
			Compound 4	19	/	/	/
			DMSO	21	/	/	/
		Repl 3	Compound 1	18	3	5.18	4.68e-06
			Compound 4	17	/	/	/
			DMSO	18	/	/	/
14-3-3	PF3D7_0818200	Repl 1	Compound 1	7	2	2.68	0.0609	YISEFSC*DEGK or YISEFSC*DEGKK
			DMSO	7	/	/	/
		Repl 2	Compound 1	7	2	2.58	0.0667
			Compound 4	7	/	/	/
			DMSO	6	/	/	/
		Repl 3	Compound 1	10	2	1.77	0.0511
			Compound 4	9	/	/	/
			DMSO	7	/	/	/
Alpha Tubulin	O422300.1	Repl 1	Compound 1	13	2	2.86	0.0698	SIQFVDWC*PTGFK
			DMSO	17	/	/	/
		Repl 2	Compound 1	14	2	2.77	0.133
			Compound 4	13	/	/	/
			DMSO	16	/	/	/
		Repl 3	Compound 1	16	2	2.73	0.000673
			Compound 4	10	/	/	/
			DMSO	14	/	/	/
Cdc48	PF3D7_0619400	Repl 1	Compound 1	21	2	2.69	0.0365	VC*LGDVVYVK
			DMSO	21	/	/	/
		Repl 2	Compound 1	30	2	3.65	0.0186
			Compound 4	27	/	/	/
			DMSO	32	/	/	/
		Repl 3	Compound 1	24	2	2.91	0.00129
			Compound 4	14	/	/	/
			DMSO	24	/	/	/
60S ribosomal L7-3	PF3D7_1424400	Repl 1	Compound 1	3	2	1.6	0.0285	TPAPC*PLSTK
			DMSO	2	/	/	/
		Repl 2	Compound 1	nd	/	/	/
			Compound 4	2	/	/	/
			DMSO	nd	/	/	/
		Repl 3	Compound 1	2	2	1.72	0.0214
			Compound 4	2	/	/	/
			DMSO	2	/	/	/
